# Supplementary material for: The cooperative action of CSB, CSA, and UVSSA target TFIIH to DNA damage-stalled RNA polymerase II
Source: Nat Commun. 2020 Apr 30;11:2104. doi: 10.1038/s41467-020-15903-8 (PMC7192910; doi:10.1038/s41467-020-15903-8)
Supplement: Supplementary file 4 — Source Data [file 41467_2020_15903_MOESM4_ESM.xlsx]

## Sheet: Fig. 1E TCR-KO + Rescue
Fig 1D CSA-KO + rescue						Fig 1D CSB-KO + rescue
U2OS (FRT) WT	Exp-1	Exp-2	average	SD		U2OS (FRT) WT	Exp-1	Exp-2	average	SD
0 pg/mL	100	100	100	0		0 pg/mL	100	100	100	0
30 pg/mL	89.9259	92.5926	91.2593	1.88562		30 pg/mL	100.474	90.6028	95.5384	6.97992
60 pg/mL	78.9136	81.7059	80.3098	1.9745		60 pg/mL	94.7867	84.9882	89.8875	6.92862
100 pg/mL	67.9506	75.8698	71.9102	5.59971		100 pg/mL	95.1027	75.0591	85.0809	14.173
U2OS (FRT) CSA-KO (2-4)	Exp-1	Exp-2	average	SD		U2OS (FRT) CSB-KO (1-12)	Exp-1	Exp-2	average	SD
0 pg/mL	100	100	100	0		0 pg/mL	100	100	100	0
30 pg/mL	66.5179	60.2345	63.3762	4.44298		30 pg/mL	62.6243	61.3958	62.01	0.868677
60 pg/mL	9.82143	21.322	15.5717	8.1321		60 pg/mL	15.4076	13.4276	14.4176	1.40007
100 pg/mL	0	2.39872	1.19936	1.69615		100 pg/mL	0.149105	0.750883	0.449994	0.425521
U2OS (FRT) CSA-KO (2-4) + CSA-GFP-5	Exp-1	Exp-2	average	SD		U2OS (FRT) CSB-KO (1-12) + GFP-CSB-3	Exp-1	Exp-2	average	SD
0 pg/mL	100	100	100	0		0 pg/mL	100	100	100	0
30 pg/mL	76.0956	99.7748	87.9352	16.7437		30 pg/mL	98.6717	95.4545	97.0631	2.27489
60 pg/mL	68.6587	87.5375	78.0981	13.3494		60 pg/mL	105.629	87.7622	96.6958	12.634
100 pg/mL	69.0571	76.8769	72.967	5.52941		100 pg/mL	95.1297	81.8182	88.4739	9.41264
Fig 1D UVSSA-KO + rescue
U2OS (FRT) WT	Exp-1 *	Exp-2	Exp-3	average	SD
0 pg/mL	100	100	100	100	0
30 pg/mL	89.9259	92.5926	103.672	95.3967	7.28931
60 pg/mL	78.9136	81.7059	91.2887	83.9694	6.49063
100 pg/mL	67.9506	75.8698	81.7855	75.202	6.94156
U2OS (FRT) UVSSA-KO (1-8)	Exp-1	Exp-2	Exp-3	average	SD
0 pg/mL	x	100	100	100	0
30 pg/mL	x	62.527	71.2446	66.8858	6.1643
60 pg/mL	x	19.2225	19.3133	19.2679	0.0642354
100 pg/mL	x	0.647948	0.482833	0.56539	0.116754
U2OS (FRT) UVSSA-KO (1-8) + GFP-UVSSA-3	Exp-1	Exp-2	Exp-3	average	SD
0 pg/mL	100	100	x	100	0
30 pg/mL	92.691	94.0647	x	93.3779	0.971366
60 pg/mL	78.2946	78.5372	x	78.4159	0.171542
100 pg/mL	66.7774	86.9305	x	76.8539	14.2504
* Note that the data from WT Survival Exp-1 from UVSSA-KO + rescue is the same as WT survival Exp-1 from CSA-KO + rescue

## Sheet: Fig. 2C, S3C, and S4C
	Exp 1			Exp 2
Fig S3C	mCherry foci	CSA-GFP foci	co-localization	mCherry foci	CSA-GFP foci	co-localization	Average	SD
mCherry-LacR-NLS	70	0	0	65	0	0	0	0	*
mCherry-LacR-CSBWT	61	55	0.901639	74	59	0.797297	0.849468	0.073781	*
mCherry-LacR-CSBN	71	0	0	68	0	0	0	0
mCherry-LacR-CSBM	76	1	0.0131579	66	5	0.0757576	0.0444577	0.0442647
mCherry-LacR-CSBC	76	64	0.842105	67	54	0.80597	0.824038	0.0255514	*
mCherry-LacR-CSBDN	64	53	0.828125	68	54	0.794118	0.811121	0.0240468
mCherry-LacR-CSBDC	63	2	0.031746	70	0	0	0.015873	0.0224478	*
	Exp 1			Exp 2
Fig S3C	mCherry foci	CSA-GFP foci	co-localization	mCherry foci	CSA-GFP foci	co-localization	Average	SD
mCherry-LacR-NLS	58	0	0	67	0	0	0	0	*
mCherry-LacR-CSBWT	57	52	0.912281	57	54	0.947368	0.929825	0.0248108	*
mCherry-LacR-CSB1221-1305	54	1	0.0185185	52	0	0	0.00925926	0.0130946
mCherry-LacR-CSB1400-1493	59	0	0	51	1	0.0196078	0.00980392	0.0138648
mCherry-LacR-CSB1417-1493	51	0	0	66	2	0.030303	0.0151515	0.0214275
mCherry-LacR-CSB1306-1399	54	24	0.444444	53	33	0.622642	0.533543	0.126004	*
	Exp 1			Exp 2
Fig S4C	mCherry foci	CSA-GFP foci	co-localization	mCherry foci	CSA-GFP foci	co-localization	Average	SD
mCherry-LacR-NLS	66	0	0	59	1	0.0169492	0.00847458	0.0119849	*
mCherry-LacR-CSBWT	63	62	0.984127	69	59	0.855072	0.9196	0.0912553	*
mCherry-LacR-CSBD1306-1352	62	38	0.612903	64	43	0.671875	0.642389	0.0416993
mCherry-LacR-CSBD1353-1399	60	0	0	58	0	0	0	0
mCherry-LacR-CSBD1306-1399	64	0	0	54	1	0.0185185	0.00925926	0.0130946	*
mCherry-LacR-CSBD1400-1428	61	59	0.967213	78	74	0.948718	0.957966	0.0130781
	Exp 1			Exp 2
Fig S4C	mCherry foci	CSA-GFP foci	co-localization	mCherry foci	CSA-GFP foci	co-localization	Average	SD
mCherry-LacR-NLS	56	1	0.0178571	68	0	0	0.00892857	0.0126269	*
mCherry-LacR-CSBWT	66	61	0.924242	58	48	0.827586	0.875914	0.0683463	*
mCherry-LacR-CSBD1353-1368	66	64	0.969697	62	58	0.935484	0.95259	0.0241923
mCherry-LacR-CSBD1369-1384	61	57	0.934426	61	59	0.967213	0.95082	0.0231838
mCherry-LacR-CSBD1385-1399	59	4	0.0677966	60	1	0.0166667	0.0422316	0.0361543	*
* Data represented in main Figure 2C. mCherry-LacR-NLS and mCherry-LacR-CSB WT were included in each experiment and therefore the data of each experiment is shown in the main figure
	Average all exp	SD all exp
mCherry-LacR-NLS	0.00435079	0.00805975
mCherry-LacR-CSBWT	0.893702	0.062741

## Sheet: Fig. 3E CSB-KO + mutant rescue
Fig 3E CSB-KO + mutant rescue *
U2OS (FRT) WT	Exp-1	Exp-2	average	SD
0 pg/mL	100	100	100	0
30 pg/mL	100.474	90.6028	95.5384	6.97992
60 pg/mL	94.7867	84.9882	89.8875	6.92862
100 pg/mL	95.1027	75.0591	85.0809	14.173
U2OS (FRT) CSB-KO (1-12)	Exp-1	Exp-2	average	SD
0 pg/mL	100	100	100	0
30 pg/mL	62.6243	61.3958	62.01	0.868677
60 pg/mL	15.4076	13.4276	14.4176	1.40007
100 pg/mL	0.149105	0.750883	0.449994	0.425521
U2OS (FRT) CSB-KO (1-12) + GFP-CSB-3	Exp-1	Exp-2	average	SD
0 pg/mL	100	100	100	0
30 pg/mL	98.6717	95.4545	97.0631	2.27489
60 pg/mL	105.629	87.7622	96.6958	12.634
100 pg/mL	95.1297	81.8182	88.4739	9.41264
U2OS (FRT) CSB-KO (1-12) + GFP-CSBDCIM-4	Exp-1	Exp-2	average	SD
0 pg/mL	100	100	100	0
30 pg/mL	78.5412	72.242	75.3916	4.45423
60 pg/mL	37.6321	34.7865	36.2093	2.01218
100 pg/mL	3.85835	3.64769	3.75302	0.148962
* Note that the same survival data for WT, CSB-KO and CSB-KO + GFP-CSB is also shown in Fig. 1D

## Sheet: Fig 4B UVSSA dKO cell lines
Fig 4B UVSSA-dKO + rescue
U2OS (FRT) WT	Exp-1	Exp-2	Exp-3	average	SD
0 pg/mL	100	100	x	100	0
50 pg/mL	93.8166	79.0673	x	86.442	10.4294
100 pg/mL	83.7242	77.4775	x	80.6009	4.41713
200 pg/mL	46.3753	49.5231	x	47.9492	2.22582
U2OS (FRT) UVSSA-KO (1-8)	Exp-1	Exp-2	Exp-3	average	SD
0 pg/mL	100	100	100	100	0
50 pg/mL	44.2408	56.4171	51.7281	50.7954	6.14149
100 pg/mL	6.74084	4.74599	18.7212	10.0693	7.55882
200 pg/mL	0	0	0	0	0
U2OS (FRT) UVSSA-KO (1-8) + GFP-UVSSA-3	Exp-1	Exp-2	Exp-3	average	SD
0 pg/mL	100	100	x	100	0
50 pg/mL	86.3049	83.3764	x	84.8407	2.07077
100 pg/mL	85.4436	77.3471	x	81.3953	5.72507
200 pg/mL	52.3256	52.584	x	52.4548	0.182715
U2OS (FRT) UVSSA-(1-8)/CSA-KO (2-40) + GFP-UVSSA-3	Exp-1	Exp-2	Exp-3	average	SD
0 pg/mL	100	100	x	100	0
50 pg/mL	17.0243	13.5831	x	15.3037	2.43328
100 pg/mL	0.0357654	0.058548	x	0.0471567	0.0161098
200 pg/mL	0	0	x	0	0
U2OS (FRT) UVSSA-(1-8)/CSB-KO (1-12) + GFP-UVSSA-3	Exp-1	Exp-2	Exp-3	average	SD
0 pg/mL	100	100	x	100	0
50 pg/mL	28.9946	31.9951	x	30.4949	2.12169
100 pg/mL	0	0	x	0	0
200 pg/mL	0	0	x	0	0

## Sheet: Fig. 6C
	Exp 1			Exp 2
	mCherry foci	CSA-GFP foci	co-localization	mCherry foci	CSA-GFP foci	co-localization	Average	SD
mCherry-LacR-NLS	56	1	0.0178571	68	0	0	0.00892857	0.0126269
mCherry-LacR-UVSSAWT	60	60	1	65	57	0.876923	0.938462	0.0870285
mCherry-LacR-UVSSADCIR	58	1	0.0172414	60	9	0.15	0.0836207	0.0938745
mCherry-LacR-UVSSADTIR	60	55	0.916667	59	55	0.932203	0.924435	0.0109861
	Exp 1			Exp 2
	mCherry foci	p89 foci	co-localization	mCherry foci	p89 foci	co-localization	Average	SD
mCherry-LacR-NLS	61	1	0.0163934	60	0	0	0.00819672	0.0115919
mCherry-LacR-UVSSAWT	55	54	0.981818	66	63	0.954545	0.968182	0.0192847
mCherry-LacR-UVSSADCIR	63	59	0.936508	69	63	0.913043	0.924776	0.0165919
mCherry-LacR-UVSSADTIR	54	0	0	59	1	0.0169492	0.00847458	0.0119849

## Sheet: Fig. 7A UVSSA-KO +mutant rescue
Fig 7A UVSSA-KO + mutant rescue
U2OS (FRT) WT	Exp-1	Exp-2	Exp-3	average	SD
0 pg/mL	100	100	100	100	0
50 pg/mL	90.1566	85.0708	93.6937	89.6404	4.33457
100 pg/mL	87.6957	72.7156	77.8378	79.4164	7.61382
200 pg/mL	68.2886	43.8224	54.1441	55.4184	12.2828
U2OS (FRT) UVSSA-KO (1-8)*	Exp-1	Exp-2	Exp-3	average	SD
0 pg/mL	100	100	100	100	0
50 pg/mL	44.2408	56.4171	51.7281	50.7954	6.14149
100 pg/mL	6.74084	4.74599	18.7212	10.0693	7.55882
200 pg/mL	0	0	0	0	0
U2OS (FRT) UVSSA-KO (1-8) + GFP-UVSSA-3	Exp-1	Exp-2	Exp-3	average	SD
0 pg/mL	100	100	100	100	0
50 pg/mL	88.4735	82.8283	83.3751	84.8923	3.11345
100 pg/mL	65.7944	56.7677	57.3099	59.9573	5.0623
200 pg/mL	42.5234	30.303	32.2055	35.0106	6.57538
U2OS (FRT) UVSSA-(1-8) + GFP-UVSSADCIR-1	Exp-1	Exp-2	Exp-3	average	SD
0 pg/mL	100	100	100	100	0
50 pg/mL	59.0631	42.539	59.292	53.6314	9.60699
100 pg/mL	4.27699	4.00891	16.9469	8.41093	7.39358
200 pg/mL	0	0	0	0	0
U2OS (FRT) UVSSA-(1-8) + GFP-UVSSADTIR-6	Exp-1	Exp-2	Exp-3	average	SD
0 pg/mL	x	100	100	100	0
50 pg/mL	x	32.2807	42.6443	37.4625	7.32818
100 pg/mL	x	1.57895	8.28678	4.93286	4.74315
200 pg/mL	x	0	0	0	0
* Note that the same survival data for UVSSA-KO is also shown in Fig. 4B
